# Supplementary material for: Towards a name change of schizophrenia: Positive and Negative Symptoms Disorder (PND)
Source: Eur Arch Psychiatry Clin Neurosci. 2025 May 19;275(4):963–71. doi: 10.1007/s00406-025-02018-8 (PMC12148976; doi:10.1007/s00406-025-02018-8)
Supplement: Supplementary file 1 — Supplementary file1 (XLSX 24 KB) [file 406_2025_2018_MOESM1_ESM.xlsx]

## Sheet: Sheet 1
eTable 1: Evaluation of names which have been proposed for renaming schizophrenia with explanations
Proposed Term	Name Examples	WHO: Not Offensive or Not Stigmatising	Explanation	Reflects current ICD/DSM Conceptualisation of Schizophrenia	Explanation	Name Change for Related Disorders easily feasible	Explanation	Fits the General Structure of ICD/DSM	Explanation	Translatable	Explanation	WHO: Short	WHO criterion "Clinical Symptoms"/ "Physiology"	Explanation	WHO: No Name of a Person	WHO: Balance of Science, Communication, Policy	Explanation
Positive and Negative Symptoms Disorder	PND, Positive-Negative Disorder, Positive-Negative Symptoms Disorder, Positive, Negative Symptoms Disorder, PosiNeg Disorder, PosNeg Disorder	yes	Neutral term.	yes	Positive and negative symptoms are the defining symptoms in ICD/DSM. Cognitive symptoms are not. Psychomotor symptoms are missing but may fit better to catatonia.	yes	For example, schizoaffective disorder would become Positive, Negative, Affective Symptoms Disorder (PNAD). Schizotypal disorder would become subthreshold PND.	yes	Many psychiatric disorders are named by their symptoms, e.g. obsessive-compulsive disorder or panic disorder.	yes	Translation should be possible to many languages, e.g. positif (French), positiv (German), pozitif (Turkish), pozytywny (Polnish), positivo (Portuguese). The structure should be possible even in non-latin scripts (e.g. Arabic, Chinese).	partially	yes	It is based on the main symptoms.	yes	yes	Reflects the current scientific understanding and thus enhances communication within and outside psychiatry.
Positive, Negative and Cognitive Symptoms Disorder	PNCD, Positive and Negative/Cognitive Symptoms Disorder	yes	Neutral term.	partially	Although cognitive dysfunction is highly prevalent in schizophrenia, it is currently not part of the defining symptoms in ICD/DSM.	yes	For example, schizoaffective disorder would become Positive, Negative, Cognitive, Affective Symptoms Disorder (PNCAD).	yes	Many psychiatric disorders are named by their symptoms, e.g. obsessive-compulsive disorder or panic disorder.	yes	Translation should be possible to many languages, e.g. positif (French), positiv (German), pozitif (Turkish), pozytywny (Polnish), positivo (Portuguese). The structure should be possible even in non-latin scripts (e.g. Arabic, Chinese).	no	yes	It is based on the main symptoms.	yes	yes	Reflects the current scientific understanding and thus enhances communication within and outside psychiatry.
Positive, Negative, Cognitive and Motor Symptoms Disorder	Positive, Negative and Motor Symptoms Disorder	yes	Neutral term.	partially	Although motor symptoms are among the defining symptoms of schizophrenia, there is a tendency to see catatonia as a diagnosis of its own (more clearly in ICD-11 than in DSM-5)	yes	For example, schizoaffective disorder would become Positive, Negative, Motor, Affective Symptoms Disorder (PNMAD).	yes	Many psychiatric disorders are named by their symptoms, e.g. obsessive-compulsive disorder or panic disorder.	yes	Translation should be possible to many languages, e.g. positif (French), positiv (German), pozitif (Turkish), pozytywny (Polnish), positivo (Portuguese). The structure should be possible even in non-latin scripts (e.g. Arabic, Chinese).	no	yes	It is based on all defining symptoms.	yes	yes	Reflects the current scientific understanding and thus enhances communication within and outside psychiatry.
Disintegration	Integration Disorder Disintegration Disorder Brain Disintegration Disorder Integrative Disorder Integrative Mental Disorder Disintegrative Disorder Mind Integration Failure Disorder Neuro-Emotional Integration Disorder (NEID)	partially	Integration is neutral and descriptive, but ‘disintegration’ may have a negative connotation.	partially	ICD/DSM do not describe "disintegration" as the "core" problem of schizophrenia. Many proposals use such a term but what the authors mean by disintegration varies.	partially	May not be straightforward. For example, schizoaffective disorder could be disintegration disorder with strong affective component.	partially	Given that most psychiatric disorders are described by their symptoms, it does not ideally fit to ICD/DSM terminology, but this is debatable.	yes	Translations to other languages may be possible, e.g. Japanese Togo-Shitco-Sho similar wording in many languages. Translatable as a concept.	yes	partially	Only if it is assumed that disintegration of mental functions is the core of schizophrenia.	yes	no	It is scientifically unclear whether disintegration is the core of schizophrenia. It might not be clear to non-psychiatrists what is meant by disintegration. Therefore, the term might be confusing in communication with people who are not mental health experts.
Disorganisation/-coordination	Discoordination Disorder Disorganized Disorder Dysfunctional Thought Disorder Disorganized Thinking Disorder	partially	Cognitive dysfunction is emphasized, may reinforce stereotypes such as chaotic, unreliable, incapable of structured thought. Coordination may be misunderstood as a motor or neurological dysfunction.	partially	ICD/DSM do not emphasize disorganisation alone, thus one aspect is overemphasized.	partially	Not ideal. For example, schizoaffective disorder would be affective disorganization disorder or disorganization disorder with strong affective component.	partially	Given that most psychiatric disorders are described by their symptoms, it does not ideally fit to ICD/DSM terminology, but this is debatable.	yes	Probably similar words are available in many languages.	yes	partially	Only if it is assumed that disintegration of mental functions is the core of schizophrenia.	yes	no	As long as it is not known that disorganisation is the "core" of schizophrenia, it is not scientific. Disorganisation and coordination may be misunderstood by lay people.
Connection Problem	Disconnectivity Disorder	yes	If it is explained that a disconnection of various brain regions is meant, it should not be stigmatising.	no	ICD/DSM avoid etiological considerations which are not entirely proven.	partially	Schizoaffective disorder could be disconnectivity disorder with strong affective features.	no	ICD/DSM do not use biological explanations in particular, if these are not sufficiently understood.	partially	May be difficult to translate, e.g. to Turkish.	yes	partially	Whether disconnection is the main pathophysiology of schizophrenia is not clear.	yes	partially	It is a scientific term, the question is validity. From the communication standpoint, it may be acceptable, though it could be confused with disconnection syndrome.
Attunement	Attunement Disorder Brain Tuning Disorder	yes	Not offensive, no negative implication.	no	ICD/DSM do not defined schizophrenia as a problem of attunement.	partially	Schizoaffective disorder could be attunement disorder with strong affective component.	no	Not a recognized psychiatric/medical term.	no	It is a difficult to translate the concept, the term could cause misunderstandings.	yes	no	Whether schizophrenia can be described as a problem of attunement is not clear. It is a metaphor.	yes	no	More communicative than scientific, lacks scientific basis. The concept behind it needs explanation, not easily understandable without background information.
Psychosis	Primary Psychosis Psychosis Spectrum Disorder Psychotic Syndrome Psychosis Susceptibility Syndrome (PSS) Developmental Psychosis Neurodevelopmental Psychosis Vulnerability-based Psychosis Endogenous Psychosis Nonaffective (enduring) Psychosis Multi-symptomatic Psychosis and Processing Disorder	no	The term 'psychosis' is used widely in the general public/media. But it can also be used as an adjective, which already has a stigma background.	partially	It mainly includes positive symptoms, not negative symptoms.	yes	Possible Names: Schizophrenic Psychosis, Schizoaffective Psychosis, Subthreshold Ssychosis, Psychotic Depression, Psychotic Mania.	no	Lacks negative and cognitive symptoms, it is a cross-diagnostic syndrome.	yes	Already exists as a well known term in many languages.	partially, some of the alternative terms are long. e.g. psychosis suceptibility syndrome	yes	Positive symptoms are included, but it is insufficient in terms of symptoms comprised.	yes	no	Science: it only covers positive symptoms. Communication: can be stigmatising.
Misperception	Dysfunctional Perception Syndrome Perception Syndrome Altered Reality Syndrome	yes	Focuses on perception. Only additional words such as dysfunction or ‘mis-‘ could be offensive.	partially	Reflects an important symptom cluster (positive symptoms), but does not represent all symptom domains, e.g. negative symptoms, cognitive dysfunction, formal thought disorder.	partially	Schizoaffective disorder could be perception disorder with affective component.	no	It is reduced to hallucinations and delusions and does therefore not adequately describe the symptoms of schizophrenia.	no	Not easily translatable. Different/not similar wording in some languages.	partially, some alternative terms such as altered perception syndrome are not very short	partially	It describes symptoms, but it does not cover all symptom domains.	yes	no	The science behind schizophrenia is not sufficiently covered. In terms of communication, it might be appropriate.
Detachment	Detachment Syndrome with Dissociative Features Chronic Detachment Syndrome	yes	Neutral, clinical terms, dissociative features already accepted as a category in DSM. Detachment may cause distance /mental barriers in hearer’s mind.	partially	Needs interpretation. It’s not clear which symptoms are captured with the term detachment. It could be understood as negative symptoms like social withdrawal, affective flattening like detachment from society/daily life, but could also mean positive symptoms through detachment from reality. Dissociative features are also included in ICD/DSM concepts, but in dissociative disorders, which has a dif…	no	Maybe possible just with the detachment concept. Like detachment affective disorder or acute detachment syndrome, detachment personality disorder/traits. These alternatives are not intuitive.	partially	Dissociation is already in the terminology, but not as the meant concept here. Further clarification needed. Detachment is not in the terminology as the concept here.	no	Not directly translatable to some languages, e.g. German.	no	partially	Detachment can be interpreted from a symptom based point of view: behavioral, emotional detachment or detachment from reality. Dissociative features may represent altered perception.	yes	no	May be confused with dissociative disorders like dissociative identity disorder, earlier called multiple personality disorder. Schizophrenia already causes misunderstanding because of the meaning ‘split mind disease’. This may further deepen these false interpretations.
Salience	Salience syndrome	yes	Neutral term.	no	Salience syndrome is rooted in the hypothesis of the aberrant salience model. It focuses only on positive symptoms. Negative symptoms are not included.	no	It is not obvious. E.g. affective salience syndrome, mood-linked salience syndrome, salience syndrome with affective component. Brief psychotic disorder/schizophreniform disorder could be brief salience syndrome; schizotypcal disorder: subthreshold salience syndrom.	no	Neuroscientific concepts are not commonly used in ICD/DSM.	no	Salience is not directly translatable in many languages.	yes	partially	‚Salience‘ may reflect both a symptom and an underlying pathophysiology, but it falls short of covering all symptoms of schizophrenia.	yes	no	There is a clear scientific aspect, but public communication may be difficult.
Sensitivity	Sensitive Mind Disorder	partially	Arguably, sensitivity is not a completely positive term, although it could appeal to empathy.	no	Does not fit directly to the ICD/DSM classification. It is a very general term.	no	Difficult to apply to other psychotic disorders.	no	Does not fit directly to the ICD/DSM classification. It is a very general term.	no	The term 'sensitivity' may have different connotation in different languages/cultures and may be difficult to translate.	yes	no	A very broad term, it is not really a symptom and not specific for schizophrenia.	yes	no	Not scientific and needs a lot explanation communicatively.
Dopamine/Neurotransmitter	Dopamine Syndrome Dopamine Dysregulation Disorder Monoamine Dysregulation Disorder	yes	Medical terminology, neutral.	no	ICD/DSM do usually not use pathophysiology for naming disorders. Moreover, the dopamine hypothesis currently falls short of explaining all symptoms of schizophrenia.	partially	Schizoaffective disorder could become dopamine dysregulation disorder with a strong affective component.	no	ICD/DSM do usually not use pathophysiology for naming disorders. It rather uses symptoms.	yes	Dopamine is translated as dopamine in many languages.	partially, some alternatives may be too long like ‘dopamine dysregulation disorder’	yes	Directly tied to dopamine dysregulation, an important but not fully understood explanation for positive symptoms of schizophrenia.	yes	partially	Scientific term which may useful for communication. The limitation is that the pathophysiology of schizophrenia is not fully understood and that the dopamine hypotheis falls short of explaining all its aspects.
Eponymes	Kraepelin–Bleuler disease’ Bleuler’s and Kretschmer’s syndrome Schneider’s Syndrome Bleuler’s syndrome Kraepelin disease John Nash syndrome	partially	An eponyme is per se neutral. It could, however, be interpreted negatively because Bleuler and Kraepelin held some eugenic beliefs, although this was common among many medical and scientific professionals of their time.	no	Eponyms should not be used for new names, at least in ICD.	no	Schizoaffective disorder would probably be renamed Kasanin disorder. The concept is hard to apply to brief psychotic or schizophreniform disorder.	no	Most psychiatric disorders are named by their main symptoms rather than using eponyms. Moreover, eponyms should not be used for new names in ICD.	yes	Names remain unchanged in different languages, although they may be difficult to pronounce in some languages.	yes	no	Eponyms do not reflect symptoms or physiology.	no	no	These alternatives are not scientifically grounded and do not follow ICD/DSM policy, but may be acceptable communicatively.
Dysfunction of Perception and Thought	Disorder with Dysfunction of Thought and Perception Dysfunction of Thought and Perception Thought and Perceptual Dysregulation	yes	Neutral and descriptive term which combines altered perception and thought, it is not immediately stigmasing.	partially, but compared to others covers most of the domains	Reflects positive symptoms through ‘perception’ and cognitive symptoms (disorganized thinking) through ‘thought’, but negative symptoms are not covered.	partially	Schizoaffective disorder could be perception and thought dysregulation with affective component. Brief psychotic/schizophreniform disorder could be brief dysregulated perception and thought disorder. Schizotypal disorder: e.g. subthreshold dysregulated perception and thought disorder.	no	Dysfunction of perception and thought are positive symptoms, but negative symptoms are not comprised in the term.	no	As the concept is relatively complex, translation in some languages may prove difficult.	no, maybe an acronym like APTD could be used	partially	Altered perception and disorganized thinking are positive symptoms, but negative symptoms are not comprised in the term.	yes	no	The scientific limitation is that not all symptom domains are covered. The term does not communicate all important aspects of schizophrenia.
CONative, COgnitive and Reality Distortion (CONCORD) Syndrome	CONative, COgnitive and Reality Distortion (CONCORD) Syndrome	partially	Mostly neutral, but the association with the airplane 'Concorde' is not ideal.	yes	Covers negative (conative), positive (reality distortion), and cognitive symptoms.	partially	Schizoaffective disorder could be Connative, Cognitive, Affective and Reality Distortion Syndrome. An acronym seems more difficult.	yes	The main symptom domains are described.	hard	The acronym does not stay the same in all non-English languages. Generally, it is a long term which may be difficult to translate.	partially (only the acronym)	partially	Concord summarizes negative symptoms, cognition and positive symptoms. However in terms of communication 'conative' (which relates to motivation) may not be understood.	yes	partially	Scientific, aligns with the WHO policy, requires public education since the term ‘conative’ is not a common concept. The association with the airplane 'Concorde' is not ideal.
Neurodevelopmental Vulnerability	Neurodevelopmental Vulnerability Disorder	yes	Neutral, scientific, ‘vulnerability’ may evoke empathy.	no	It may align with etiological models (neurodevelopmental hypothesis), but misses clinical features.	hard	Schizoaffective: affective neurodevelopment disorder, may also mean mood instability. Schizophreniform: acute neurodevelopment vulnerability episode: not ideal. Schizotypal: neurodevelopmental social cognitive personality disorder: long, not suitable to ICD, too abstract.	no	Recognized in research fields, but counts as a risk factor or descriptor.	yes	It is a scientific term which already exists in many languages.	no	partially	Neurodevelopmental may represent physiological process in the broadest sense. Clinical symptoms are not represented.	yes	partially	It has a scientific aspect, but communication may be difficult.
Social Brain Disorder	Social Brain Disorder	yes	Neutral, potentially humanizing.	no	Does not relate to symptoms. It is unclear whether schizophrenia is a social brain disorder.	partially	Adaptable, but not explicit enough. Schizoaffective: e.g. social brain disorder with strong affective component. Schizophreniform: acute Schizotypal: Social Brain PD, Atypical Social Brain Disorder.	no	Does not relate to symptoms. Social may imply an etiology but ICD/DSM avoid ideology based terminology.	partially	The term is probably translatable, but the meaning of the term itself is not clear.	yes	no	Apart from the negative symptom 'social withdrawal', symptoms of schizophrenia are not covered. Physiology is also not covered except for saying that it is a disorder of the brain.	yes	no	It is unclear whether schizophrenia is a social brain disorder. Communication would be difficult and policy is unclear.
Dysphrenia	Dysphrenia	no	Dysphrenia can be translated as 'disordered mind'. 'dys' is negative and ‘phrenia’ carries the historical stigma of schizophrenia. It may ultimately not be much better than schizophrenia in terms of stigma.	no	Vague, non-specific, does not clearly reflect any symptom domains, signals general mental dysfunction without any further elaboration.	partially	Application to related terms seems possible, although some sound odd: schizoaffective disorder - affective dysphrenia or dysphrenia with strong affective symptoms; schizophrenieform- dysphreniform; schizotypal - dysphrenitypal.	no	Similarly to schizophrenia does not fit to other ICD/DSM names, which name disorders by their main symptoms.	partially	Translatability is similar to that of schizophrenia.	yes	no	A vague term, which does not explain any clinical symptoms, physiological process or anatomical system/pathology.	yes	no	Weak in science, not very strong for communication (disturbed mind is very unspecific), may carry historical stigma through schizophrenia, not optimal for policy.
Schizophrenia-related	Schizophrenic Syndrome Schizophrenia Spectrum Disorder	no	Such terms carry a similar stigma as schizophrenia. The adjective use, e.g. schizophrenic patients, is considered stigmatising.	yes	The terms are close to schizophrenia.	partially	Probably similar terms as those currently used for these disorders would be used. The same problems as those of these terms would apply.	yes	Already part of the terminology.	yes	As translatable as the current terms. They are well-known.	partially	no	Term does not refer to clinical symptoms, physiological processes, anatomical systems or pathology.	yes	no	The same problems as those of the term 'schizophrenia' apply here as well.
+ rather fulfills the criterion, - rather does not fulfill the criterion, +/- partially fulfills the criterion; references of the articles in which we found these names can be found in the other online appendix
References from which these names were taken
Friston KJ, Frith CD. Schizophrenia: a disconnection syndrome? Clin Neurosci.1995;3(2):89-97.
Levin T. Schizophrenia should be renamed to help educate patients and the public. Int J Soc Psychiatry. 2006;52(4):324-331.
Sato M. Renaming schizophrenia: a Japanese perspective. World Psychiatry.2006;5(1):53-55.
Kingdon D, Gibson A, Kinoshita Y, Turkington D, Rathod S, Morrison A. Acceptable terminology and subgroups in schizophrenia: an exploratory study. Soc Psychiatry Psychiatr Epidemiol. 2008;43(3):239-243.
van Os J. 'Salience syndrome' replaces 'schizophrenia' in DSM-V and ICD-11: psychiatry's evidence-based entry into the 21st century? Acta Psychiatr Scand. 2009;120(5):363-372.
George B. What's in a name? Client participation, diagnosis and the DSM-5. J Ment Health. 2010;19(6):479-482.
Keshavan MS, Nasrallah HA, Tandon R. Schizophrenia, "Just the Facts" 6. Moving ahead with the schizophrenia concept: from the elephant to the mouse. Schizophr Res. 2011;127(1-3):3-13.
Kim S-W, Jang J-E, Kim J-M, et al. Comparison of Stigma according to the Term Used for Schizophrenia : Split-Mind Disorder vs. Attunement Disorder. J Korean Neuropsychiatr Assoc. 2012;51(4):210-217.
George B, Klijn A. A modern name for schizophrenia (PSS) would diminish self-stigma. Psychol Med. 2013;43(7):1555-1557.
Maruta T, Volpe U, Gaebel W, Matsumoto C, Iimori M. Should schizophrenia still be named so? Schizophr Res. 2014;152(1):305-306.
Guloksuz S, van Os J. Renaming schizophrenia: 5 x 5. Epidemiol Psychiatr Sci.2019;28(3):254-257.
Lasalvia A, Vita A, Bellomo A, et al. Renaming schizophrenia? A survey among psychiatrists, mental health service users and family members in Italy. Schizophr Res. 2021;228:502-509.
